# Supplementary material for: Relationship Between Skin Scales and the Main Flow Field Around the Shortfin Mako Shark Isurus oxyrinchus
Source: Front Bioeng Biotechnol. 2022 Apr 25;10:742437. doi: 10.3389/fbioe.2022.742437 (PMC9081372; doi:10.3389/fbioe.2022.742437)
Supplement: Supplementary file 1 [file Table2.XLSX]

## Sheet: Sheet1
First dorsal fin			Caudal fin			Pectoral fin			Shark body
RD/RS	Turbulence intensity		RD/RS	Turbulence intensity		RD/RS	Turbulence intensity		RD/RS	Turbulence intensity
0	0.10647		0	0.07775		0	0.14793		0	0.02146
0	0.12047		0	0.08521		0	0.12961		0.05	0.02117
0	0.1172		0	0.09102		0	0.17858		0.17	0.01982
0.12	0.18072		0.29	0.12585		0.18	0.18922		0.08	0.02496
0.24	0.37787		0.24	0.11897		0.1	0.26516		0.15	0.02919
0.2	0.26726		0.33	0.12942		0.12	0.29879		0.23	0.02863
0.13	0.19757		0	0.10539		0.14	0.37098		0.19	0.03616
			0.22	0.11257		0	0.10746		0.21	0.039
			0.27	0.13504		0.23	0.18099		0.2	0.05083
			0.34	0.15082		0.24	0.32524		0.18	0.06645
			0.3	0.14929					0.22	0.07065
									0.32	0.07361
									0.33	0.0823
