# Supplementary material for: Relationship Between Skin Scales and the Main Flow Field Around the Shortfin Mako Shark Isurus oxyrinchus
Source: Front Bioeng Biotechnol. 2022 Apr 25;10:742437. doi: 10.3389/fbioe.2022.742437 (PMC9081372; doi:10.3389/fbioe.2022.742437)
Supplement: Supplementary file 2 [file Table3.XLSX]

## Sheet: Sheet1
Y(mm)	Angle (°)
419	3
581	6
733	4
419	5
581	2
733	3
