# Supplementary material for: Relationship Between Skin Scales and the Main Flow Field Around the Shortfin Mako Shark Isurus oxyrinchus
Source: Front Bioeng Biotechnol. 2022 Apr 25;10:742437. doi: 10.3389/fbioe.2022.742437 (PMC9081372; doi:10.3389/fbioe.2022.742437)
Supplement: Supplementary file 4 [file Table1.XLSX]

## Sheet: Sheet1
Surface pressure coefficient on the upper surface of the smooth shark model					Surface pressure coefficient on the lower surface of the smooth shark model
y/L	Grid1	Grid2	Grid3		y/L	Grid1	Grid2	Grid3
0.00370847	0.0915443	0.0695046	0.0769907		0.000175854	0.22011	0.225413	0.22622
0.0111269	0.0812952	0.0399866	0.0459229		0.000543483	0.212679	0.223247	0.196469
0.0230753	0.0561023	0.0265219	0.0354566		0.00445493	0.210685	0.203836	0.1834
0.0391976	0.0403284	0.0116098	0.0142716		0.0109544	0.187119	0.18247	0.173635
0.059357	0.0282822	-0.00225088	-0.00441641		0.0178403	0.170835	0.161184	0.15014
0.0806151	0.0203952	-0.00242983	-0.00529699		0.0262436	0.154957	0.124831	0.119451
0.110824	0.0115888	-0.00712636	-0.00912795		0.036593	0.131389	0.0994025	0.0891503
0.143154	0.00192	-0.0105704	-0.0145957		0.0494605	0.102977	0.0765645	0.0673807
0.178733	-0.00383247	-0.0190494	-0.0229215		0.0661317	0.0654013	0.0562244	0.0514111
0.214014	-0.0128148	-0.0279996	-0.0300368		0.0742514	0.108114	0.0882435	0.0720417
0.249527	-0.0210166	-0.0360342	-0.035344		0.082047	0.0925514	0.0498987	0.0384936
0.285213	-0.0284819	-0.0378066	-0.0415681		0.0928966	0.0716488	0.018963	0.0150852
0.320999	-0.0343788	-0.0416535	-0.0459395		0.111025	0.0385902	0.00605841	0.00336371
0.362888	-0.0360726	-0.0460278	-0.0497073		0.128966	0.0192991	-0.0125303	-0.0192148
0.398247	-0.0326545	-0.045257	-0.0512882		0.148797	0.00148869	-0.0392135	-0.0396416
0.426256	-0.025081	-0.0397854	-0.0411275		0.168665	-0.0221622	-0.0473189	-0.0513456
0.44697	-0.0077002	-0.0182639	-0.026107		0.190503	-0.0314927	-0.0386565	-0.0420922
0.462286	0.0436758	0.0125225	0.0121523		0.214086	-0.0241405	-0.0284757	-0.0320661
0.470658	0.253533	0.117628	0.0997937		0.237839	-0.0113561	-0.0177233	-0.0197959
0.472434	0.253275	0.239757	0.231769		0.267651	0.0012	-0.00217277	-0.00267943
0.474644	0.258826	0.230445	0.22869		0.291559	0.0210506	0.016372	0.0134009
0.477369	0.253937	0.221322	0.214233		0.314879	0.0352813	0.0313883	0.0294361
0.479826	0.249237	0.213654	0.203426		0.33483	0.0436149	0.0394739	0.0380624
0.482393	0.243962	0.207213	0.202984		0.35206	0.0437917	0.0390186	0.0322743
0.48507	0.239424	0.201402	0.192235		0.369335	0.032664	0.0277837	0.0206734
0.487855	0.231257	0.190207	0.181433		0.385833	0.0201417	0.00879578	0.00115065
0.49124	0.221394	0.176243	0.162025		0.405619	0.00249553	-0.00994934	-0.0144933
0.494259	0.214038	0.165574	0.159429		0.420953	-0.011348	-0.0268129	-0.0303294
0.497387	0.201763	0.150428	0.142948		0.435946	-0.0246454	-0.0332488	-0.0287989
0.500627	0.193026	0.140204	0.135244		0.450737	-0.0213405	-0.0320653	-0.0285976
0.503981	0.178136	0.127046	0.124605		0.465154	-0.0213843	-0.0299472	-0.030378
0.508043	0.16411	0.113334	0.107419		0.478353	-0.0210136	-0.0319182	-0.0324441
0.511657	0.153551	0.0995481	0.0911334		0.492203	-0.02333	-0.0330101	-0.0330393
0.515399	0.138722	0.0836276	0.0911873		0.507317	-0.0234502	-0.0339722	-0.0334255
0.519278	0.121929	0.0659095	0.061105		0.528928	-0.0235334	-0.0340772	-0.0337776
0.5233	0.107936	0.0486397	0.0418965		0.550312	-0.023834	-0.0333032	-0.035412
0.52819	0.085578	0.021962	0.0197271		0.574208	-0.0239411	-0.0353581	-0.0361195
0.532562	0.0709741	-0.00220554	-0.00540263		0.598093	-0.0238329	-0.0357669	-0.0361285
0.537118	0.0538061	-0.0185593	-0.0349986		0.621944	-0.0239398	-0.035892	-0.0350166
0.541872	0.0394041	-0.0435471	-0.0521769		0.645749	-0.023435	-0.0340878	-0.0344766
0.546839	-0.00220867	-0.0556052	-0.0612195		0.669476	-0.0239443	-0.0330905	-0.0350585
0.552914	-0.0460612	-0.0770955	-0.0837377		0.695432	-0.0232681	-0.0346134	-0.0350472
0.558347	-0.0553206	-0.0651441	-0.069627		0.711928	-0.0223228	-0.0336273	-0.0352693
0.563927	-0.0617823	-0.0696542	-0.075036		0.725677	-0.0231332	-0.0259427	-0.0314672
0.570244	-0.0426206	-0.0595508	-0.0730983		0.738266	-0.0033414	-0.0109147	-0.0130025
0.574007	0.0271243	0.00957082	-0.0379549		0.750397	0.011931	0.00358373	0.00199965
0.57501	0.0283679	0.0113144	-0.0105873		0.762342	0.0217444	0.0154479	0.0101968
0.574879	-0.00972842	-0.00430045	-0.00598259		0.774357	0.0271575	0.0237964	0.0194854
0.574779	-0.000726815	-0.00660645	-0.00142328		0.786636	0.0290623	0.0267855	0.021566
0.574835	0.00379924	0.0159345	0.00327535		0.802693	0.0302905	0.0272469	0.0249496
0.575036	0.0126296	0.0183317	0.00980659		0.816682	0.0329127	0.0288189	0.0247269
0.57539	0.0129564	0.0219792	0.0140435		0.828112	0.0339335	0.0305138	0.0271832
0.575903	0.0167809	0.0233082	0.0186778		0.850121	0.0362635	0.0337148	0.0319376
0.576707	0.0204589	0.0244089	0.0206882		0.865416	0.04127	0.0394916	0.0349904
0.577576	0.0204789	0.0248335	0.0220674		0.877916	0.0527784	0.0493593	0.0447737
0.578615	0.0213936	0.0262158	0.0226382		0.888146	0.0562871	0.053632	0.0472738
0.579824	0.0233553	0.0255433	0.0245036		0.896524	0.0593008	0.0549359	0.049123
0.581206	0.0231023	0.0235606	0.0233682		0.902323	0.0625993	0.056478	0.0516085
0.583038	0.0205236	0.0213904	0.021154		0.905659	0.0658939	0.0576877	0.0620036
0.584796	0.0168442	0.0175216	0.0169247		0.906658	0.0671596	0.0584768	0.0625622
0.586729	0.0103734	0.007556	0.00692344		0.908017	0.0692664	0.0586586	0.0624843
0.588835	0.00393783	0.005085	0.00421398		0.909054	0.0695441	0.0584041	0.0617509
0.593918	0.00963468	0.00626227	0.00516276		0.910097	0.0695584	0.0575842	0.0606847
0.607839	-0.011921	-0.0419591	-0.0476319		0.911146	0.0656954	0.0563601	0.0589606
0.626691	-0.0314667	-0.056583	-0.0587217		0.912202	0.0657445	0.0548176	0.0568205
0.652215	-0.0427642	-0.0510876	-0.0540261		0.913265	0.0657455	0.0529033	0.0544548
0.692154	-0.0466748	-0.0547081	-0.0570571		0.914333	0.056851	0.0511209	0.0514077
0.728261	-0.0419195	-0.0454213	-0.0470735		0.915679	0.0614589	0.048652	0.0485124
0.764246	-0.0392931	-0.0457199	-0.0468312		0.916763	0.0612388	0.0456175	0.0447743
0.800137	-0.0299092	-0.0402597	-0.0407291		0.917853	0.05905	0.0422236	0.0416072
0.831008	-0.0190206	-0.0291123	-0.0317624		0.918949	0.0575308	0.039002	0.0378222
0.853769	-0.0100637	-0.0184831	-0.0193716		0.920052	0.0524428	0.0361084	0.0345356
0.870603	-0.00304196	-0.00994948	-0.0101411		0.92116	0.0504078	0.0331988	0.0304406
0.884067	0.000949964	-0.00544112	-0.00348721		0.922274	0.0436915	0.0282853	0.0266149
0.89104	0.0708313	0.0602128	0.00267394		0.923392	0.0403367	0.0261583	0.0234301
0.893273	0.0743353	0.0627513	0.0365463		0.924794	0.0392776	0.0216731	0.0201215
0.895215	0.0720898	0.0608135	0.0534473		0.925915	0.0326586	0.0195063	0.017026
0.897202	0.0777715	0.0629144	0.0607274		0.927032	0.0312302	0.0178051	0.0149313
0.899231	0.0764818	0.0694495	0.0663102		0.928139	0.0296936	0.0149027	0.0137903
0.901299	0.0802304	0.074105	0.0637122		0.929224	0.028749	0.0165035	0.0134183
0.903402	0.0735537	0.0631258	0.056693		0.930014	0.026604	0.0285897	0.0267695
0.905901	0.0724991	0.0520522	0.0474546		0.930188	0.0286331	0.0274488	0.0281652
0.90808	0.0615119	0.041926	0.0376446		0.930289	0.0296643	0.0277511	0.0268857
0.910291	0.0563419	0.0361316	0.0265507		0.930529	0.0347899	0.030222	0.0298801
0.912526	0.0480633	0.0263249	0.0148135		0.930629	0.0292121	0.0170943	0.0275139
0.914395	0.0390042	0.0127883	0		0.930992	0.0188972	0.0283246	0.0156397
0.916965	-0.00020911	-0.0150792	-0.0122804		0.930994	0.0298541	0.0288606	0.0281656
0.918794	0.00952875	0.00769098	-0.0138474		0.931432	0.0291815	0.020995	0.0285191
0.91861	0.00979552	0.0086277	-0.0142477		0.931604	0.032865	0.0291408	0.0228429
0.918043	0.0108959	0.00984821	0.012952		0.93178	0.0288218	0.0325774	0.0287859
0.917641	0.00821498	-0.00802039	0.0131694		0.931814	0.0264304	0.029267	0.0270152
0.91742	0.00813217	0.0109433	0.011822		0.931936	0.0286278	0.0266659	0.0285371
0.918175	0.0135498	0.0119076	0.00996005		0.933231	0.0347455	0.0285684	0.0335874
0.92273	0.0192819	0.0143529	0.00660405		0.937562	0.0341912	0.0347605	0.0342214
0.931056	0.0198796	0.0139327	0.0128538		0.943943	0.0339415	0.0340633	0.0335699
0.944852	0.0254584	0.0186201	0.0198626		0.952947	0.0349052	0.0343796	0.0349891
0.963623	0.0339233	0.0256193	0.0207671		0.961764	0.036842	0.0330389	0.0314287
0.98326	0.0538531	0.0424335	0.0351102		0.973919	0.0410602	0.0384251	0.0353282
1	0.0698221	0.0578296	0.0565459		0.988135	0.0500046	0.0435487	0.0413731
					1	0.0649604	0.0549059	0.05292
